# Supplementary material for: Salt sensitivity potentiates high-salt diet-induced intestinal barrier disruption and gut microbiome dysbiosis in rats
Source: Front Microbiol. 2026 Jan 9;16:1718782. doi: 10.3389/fmicb.2025.1718782 (PMC12827649; doi:10.3389/fmicb.2025.1718782)
Supplement: Supplementary file 1 [file Data_Sheet_1.ZIP › Table S2.xls]

## Sheet: Sheet1
Table S2. Analytical performance parameters of ELISA kits
	Catalog No	Intra-assay CV (%)	Inter-assay CV (%)	Sensitivity (pg/mL)	Detection Range (pg/mL)
TNF-α	E-EL-R2856	< 10	< 10	9.38	15.63 - 1000
IL-6	E-EL-R0015	< 10	< 10	7.5	12.5 - 800
IL-1β	E-EL-R0012	< 10	< 10	18.75	31.25 - 2000
IL-10	E-EL-R0016	< 10	< 10	18.75	31.25 - 2000
