# Supplementary material for: Salt sensitivity potentiates high-salt diet-induced intestinal barrier disruption and gut microbiome dysbiosis in rats
Source: Front Microbiol. 2026 Jan 9;16:1718782. doi: 10.3389/fmicb.2025.1718782 (PMC12827649; doi:10.3389/fmicb.2025.1718782)
Supplement: Supplementary file 1 [file Data_Sheet_1.ZIP › Table S3.xls]

## Sheet: Sheet1
Table S3. Basic sequencing and assembly statistics for individual samples
Sample ID	Raw Data (bp)	Approx. Raw Data (Gb)	Contig Num.	Mapped(%)
WN-1	6391069210	6.39	216443	91.54
WN-2	7589715930	7.59	249606	92.12
WN-3	6902632328	6.9	231196	91.05
WN-4	6075600902	6.08	202001	90.05
WN-5	6877983694	6.88	216511	91.25
WN-6	6473450398	6.47	274662	88.1
WH-1	6259859916	6.26	240024	90.48
WH-2	6194775682	6.19	238173	89.28
WH-3	6719198306	6.72	210849	88.62
WH-4	7078751572	7.08	208167	91.5
WH-5	6899576410	6.9	152011	94.12
WH-6	6867465302	6.87	187551	90.75
DC-1	6728272640	6.73	242866	94.31
DC-2	6899685886	6.9	298082	91.08
DC-3	6658226938	6.66	309895	89.33
DC-4	6184942364	6.18	222913	92.77
DC-5	6853905412	6.85	283611	91.68
DC-6	6608491926	6.61	258029	92.92
DH-1	6271139916	6.27	160872	95.08
DH-2	6381285444	6.38	205083	93.6
DH-3	6601694834	6.6	251604	93.95
DH-4	6604057140	6.6	259495	93.57
DH-5	6119407318	6.12	268327	93.19
DH-6	6170190446	6.17	153597	95.3
