# Supplementary material for: Salt sensitivity potentiates high-salt diet-induced intestinal barrier disruption and gut microbiome dysbiosis in rats
Source: Front Microbiol. 2026 Jan 9;16:1718782. doi: 10.3389/fmicb.2025.1718782 (PMC12827649; doi:10.3389/fmicb.2025.1718782)
Supplement: Supplementary file 1 [file Data_Sheet_1.ZIP › Table S4.xls]

## Sheet: Sheet1
Table S4. Changes in body weight of rats throughout the modeling period
	WC group	WH group	DC group	DH group
	(M±SD)	(M±SD)	(M±SD)	(M±SD)
Baseline (g)	308±16	306±8	233±10	232±13
2nd week (g)	358±25	350±10	294±9	274±19
4th week (g)	351±24	351±13	293±8	278±23
6th week (g)	346±27	355±7	291±10	283±25
8th week (g)	330±25	350±10	285±9	279±22
