# Supplementary material for: Salt sensitivity potentiates high-salt diet-induced intestinal barrier disruption and gut microbiome dysbiosis in rats
Source: Front Microbiol. 2026 Jan 9;16:1718782. doi: 10.3389/fmicb.2025.1718782 (PMC12827649; doi:10.3389/fmicb.2025.1718782)
Supplement: Supplementary file 1 [file Data_Sheet_1.ZIP › Table S5.xls]

## Sheet: Sheet1
Table S5. Inflammatory cytokine levels of rats in each group
	WC group	WH group	DC group	DH group
	(M±SD)	(M±SD)	(M±SD)	(M±SD)
IL-1β (pg/mL)	25.6±4.06	31.01±4.24	27.43±14.18	28.58±0.94
IL-6 (pg/mL)	10.52±0.77	11.23±0.4	10.06±0.31	9.84±0.17
IL-10 (pg/mL)	10.32±2.28	6.2±2.94	14.18±6.29	14.14±4.2
TNF-α (pg/mL)	25.35±12.55	28.48±5.11	16.02±1.89	26.04±3.88
