# Supplementary material for: Salt sensitivity potentiates high-salt diet-induced intestinal barrier disruption and gut microbiome dysbiosis in rats
Source: Front Microbiol. 2026 Jan 9;16:1718782. doi: 10.3389/fmicb.2025.1718782 (PMC12827649; doi:10.3389/fmicb.2025.1718782)
Supplement: Supplementary file 1 [file Data_Sheet_1.ZIP › Table S6.xls]

## Sheet: Sheet1
Table S6. Alpha diversity indices of rats in each group
	WC group	WH group	DC group	DH group
	(M±SD)	(M±SD)	(M±SD)	(M±SD)
Shannon Index	3.65±0.11	3.82±0.10	3.48±0.35	3.56±0.32
Simpson Index	0.92±0.01	0.94±0.01	0.91±0.04	0.92±0.03
ACE Index	1247.80±64.18	1260.41±69.96	1319.20±62.30	1263.87±132.55
Chao1 Index	1247.63±64.34	1260.21±69.73	1377.33±62.72	1262.03±133.14
