# Supplementary material for: Salt sensitivity potentiates high-salt diet-induced intestinal barrier disruption and gut microbiome dysbiosis in rats
Source: Front Microbiol. 2026 Jan 9;16:1718782. doi: 10.3389/fmicb.2025.1718782 (PMC12827649; doi:10.3389/fmicb.2025.1718782)
Supplement: Supplementary file 1 [file Data_Sheet_1.ZIP › Table S7.xls]

## Sheet: Sheet1
Table S7. Composition of the predominant gut microbiota in Wistar rats
Name	Category	Mean reads	Mean reads
		(Control group)	(High-salt group)
Bacteroides	G-	419883	273760
Escherichia	G-	8581.83	470226
Prevotella	G-	244619	154266
Faecalibaculum	G-	93583.8	265075.17*
Clostridium	G+	180140	145797
Eubacterium	G+	115689	89145
Lactobacillus	G+	153909	20828.7
Ruminococcus	G+	76231.5	78416.2
Allobaculum	G-	35008.8	101323
Phocaeicola	G-	50227.3	48871.7
