# Supplementary material for: Salt sensitivity potentiates high-salt diet-induced intestinal barrier disruption and gut microbiome dysbiosis in rats
Source: Front Microbiol. 2026 Jan 9;16:1718782. doi: 10.3389/fmicb.2025.1718782 (PMC12827649; doi:10.3389/fmicb.2025.1718782)
Supplement: Supplementary file 1 [file Data_Sheet_1.ZIP › Table S8.xls]

## Sheet: Sheet1
Table S8. Composition of the predominant gut microbiota in Dahl salt-sensitive rats
Name	Category	Mean reads (Control group)	Mean reads (High-salt group)
Lactobacillus	G+	467110	213085
Faecalibaculum	G-	217281	394751
Clostridium	G+	342364	163325.50*
Bifidobacterium	G+	79531.2	326972.33**
Bacteroides	G-	254070	142987
Prevotella	G-	165517	114273
Eubacterium	G+	73378.5	76188.8
Desulfovibrio	G-	31616.8	105748
Escherichia	G-	1530.5	102456
Romboutsia	G+	66569.3	36191.2
